# Supplementary material for: Dcc Regulates Asymmetric Outgrowth of Forebrain Neurons in Zebrafish
Source: PLoS One. 2012 May 14;7(5):e36516. doi: 10.1371/journal.pone.0036516 (PMC3351449; doi:10.1371/journal.pone.0036516)
Supplement: Text S1 — ImageJ macro used in quantification of aberrant dorsal axons. (TXT) [file pone.0036516.s004.txt]

//this macro was modified from the FluoRender_RGBmarge macro 
//(http://www.sci.utah.edu/download/fluorender.html). 
//The macro uses LOCI bio format reader to read all confocal data files located in a chosen folder, selects the 
//converted kaede channel, uses maximum intensity to project the image stacks along the Z axis, sets the 
//projected //image to 8 bits gray scale, and save the gray scale images to the converted folder.
//Gang Peng 2011
//Free to use and to modify.

dir = getDirectory("Choose a Directory ");
      list = getFileList(dir);
      for (i=000; i<list.length; i++) {
              path = dir+list[i];
 
  if (endsWith(list[i], "/")){
	//if "path" ends with "/", do nothing and skip to the next file
	}else{
	run("Bio-Formats Importer", "open=["+path+"] open_all_series split_channels view=[Standard ImageJ] stack_order=Default");
        // do not use autoscale

	redChannel = list[i]+" - C=1";
selectWindow(redChannel);
	run("Z Project...", "projection=[Max Intensity]");
run("8-bit");

		dotIndex = lastIndexOf(list[i], ".");
	        if (dotIndex!=-1)
   	          list[i] = substring(list[i], 0, dotIndex); // remove extension
	          myDir = dir+"converted"+File.separator;
      		    File.makeDirectory(myDir);

    		      sndir = dir+"converted"+"/"; //save to converted directory
          	save(sndir+list[i]+"_cvtd.tif");
	close();
       close();
       close();
       close();
     
}
}
"Done" 
